# Supplementary material for: Diagnostic metabolite biomarkers of chronic typhoid carriage
Source: PLoS Negl Trop Dis. 2018 Jan 26;12(1):e0006215. doi: 10.1371/journal.pntd.0006215 (PMC5802941; doi:10.1371/journal.pntd.0006215)
Supplement: S1 File — (XLSX) [file pntd.0006215.s003.xlsx]

## Sheet: S1 File
Sample no	ID	Sample group	date_enrol	sex	growth_cat	ruq_pain	ruq_dur	ruq_timing	fever	fever_dur	ruq_tender	jaundice_entry	palp_gb	prev_acutechol	prev_chol_timing	prev_hosp	prev_jaun	prev_jaun_timing	prev_jaun_hosp	panc	panc_timing	hosp_panc	diabetes	diab_type	fever_5d	fever5d_timing	prev_typhoid	cul_confirm	typhoid_vax	abx_15d	total_cell	wcc	neut	lymph	mono	eosin	baso	tot_bili	con_bili	ast	alt	alp	amylase	gb_thick	gb_wes	gb_size	gb_stones	type_stone	gb_stone_size
01	20	S. Typhi carriage	2009-06-19	Male	S. Typhi	Yes	1-3 wk	NA	NA		No	No	No	No			No			No			No								6.4		38							64	105	191					Multiple
02	75	S. Typhi carriage	2009-07-17	Female	S. Typhi	Yes	1-6 mth	On & off	No		Yes	No	No	No			No			No			Yes	II	No				No		12.4		75	24		1
03	620	S. Paratyphi A carriage	2010-07-11	Female	S. Paratyphi A	Yes	6-12 mth	On & off	No		No	No	No	Yes	<=1yr	No	No			No			No		No				No	No	6.4		62	34		4		0.2	0.1	24	28	62					Single	Pigment
04	650	S. Paratyphi A carriage	2010-08-06	Female	S. Paratyphi A	Yes	1-6 mth	On & off	Yes	Other	No	Yes	No	Yes	<=1yr	No	Yes			No			No		Yes	<1yr	Yes	No	No		11.7		76	22		2		3	1.4	98	120	1586		Normal		Contracted	None
05	686	S. Paratyphi A carriage	2010-08-29	Female	S. Paratyphi A	Yes	1-2 yr	On & off	No		Yes	No		Yes		No			No				No		No	Other	No	No			13.2		82	18				0.6	0.2	25	29	120	30			Distended	Multiple
06	705	S. Paratyphi A carriage	2010-09-16	Male	S. Paratyphi A	Yes	<1 week	Continuous	No		Yes	No		Yes	<1wk	Yes	No			No			No		No				No	No	13.1		87	13				1.7	0.6	36	25	85	34	Thick			Multiple
07	710	S. Paratyphi A carriage	2010-09-20	Female	S. Paratyphi A	No			No		No	No	No	No			No			No			No		No				No	No	6.6	100	59	38	1	2		1.1	0.4	25	23	70		Normal			Multiple
08	3	S. Typhi carriage	2009-06-12	Female	S. Typhi	Yes		On & off	No		Yes	Yes	No	No			Yes	7-12mth		No			No		No				No	No	22.7		84	16				10.6	6.2	43	38	623					None
09	31	S. Typhi carriage	2009-06-26	Female	S. Typhi	No			No		No	No	No	No			No			Yes	<1yr	Yes	No		No				No	No	22.8		81	19				2	1	117	440	1429	2300			Distended	Multiple
10	76	S. Typhi carriage	2009-07-17	Female	S. Typhi	Yes	1-6 mth	On & off	No		Yes	No	No	No			No			No			No		No				No	No	10.1		60	40				0.78	0.28	22	46	147		Normal			Multiple
11	125	S. Typhi carriage	2009-08-21	Female	S. Typhi	Yes	1-6 mth	On & off	No		Yes	No	No	No			No			No			No		No				No	No	4.2		60	40				0.89	0.24	26	33	300		Thin			Multiple
12	169	S. Typhi carriage	2009-09-14	Female	S. Typhi	Yes	1-3 wk	On & off	NA		Yes	No	No	No			No			No			No		No				No	No	17.6		87	13				1.3	0.8	14	15	173					Multiple
13	387	S. Typhi carriage	2010-02-08	Female	S. Typhi	No			No			No		No			No			No			No		No				No	No	6.4		64	36				0.7	0.2	35	39	105		Normal			Multiple
14	428	S. Typhi carriage	2010-03-11	Female	S. Typhi	Yes	2-5 yr	On & off	No		No	No		No			No			No			No		Yes	2-5yr	Yes	Not sure	No	No	6.6		48	47		5		1	0.2	35	40	52		Normal		Distended	Multiple
15	436	S. Typhi carriage	2010-03-15	Male	S. Typhi	No			No		No	No	No	No			No			No			No		No				No	No	8.6	100	67	30	1	2		0.8	0.2	38.9	32	191	190	Normal			Single		>1cm
16	441	S. Typhi carriage	2010-03-19	Male	S. Typhi	Yes	6-12 mth	On & off	No		Yes	No	No	Yes	>5yr	Yes	Yes	>5yr		No			No		No				No	No	8.4		72	23	5			0.7	0.2	28	32	65		Normal			Multiple
17	496	S. Typhi carriage	2010-04-22	Female	S. Typhi	Yes	1-3 wk	On & off	No		No	No	No	No			No			No			No		No				No	No	16.3		87	13				0.6	0.2	22	72	82	117			Distended	Multiple
18	335	Non-carriage control	2010-01-04	Female	None	No			No		No	No	No				No						No								6.2	100	70	28	1	1		0.5	0.15	24	21	75		Normal			Multiple	Cholesterol
19	339	Non-carriage control	2010-01-10	Female	None	Yes	2-5 yr	Continuous	Yes		Yes	No	No	No			No			No			No		No				No		7.1	100	80	17	1	2		1.1	0.2	41	40	39		Normal			Single	Cholesterol
20	364	Non-carriage control	2010-01-25	Female	None				NA					No			No			No			No		No				No	Yes	7.2	100	64	33	1	2		0.7	0.2	47	29	48		Normal			Single		>1cm
21	370	Non-carriage control	2010-01-29	Female	None	Yes	1-6 mth	On & off	No		Yes	No	No				Yes	>5yr		Yes	<1yr	Yes	No		No				No	No	11.7		73	23		4		0.99	0.3	26	24	66		Thin			Multiple	Cholesterol
22	378	Non-carriage control	2010-02-05	Female	None	Yes	1-2 yr	On & off	No			No		No			No			No			No		No				No		7.9	100	45	21	2	32		0.6	0.2	28	32	106		Normal			Multiple
23	382	Non-carriage control	2010-02-07	Male	None	No			No			No		Yes	<=1yr	Yes	Yes	>5yr	No	No			No		Unknown				No	No	5.2		56	42		2		0.8	0.2	40	59	72		Normal			Single		>1cm
24	405	Non-carriage control	2010-02-22	Female	None	Yes	>5 years	On & off	Yes	On & off				No			No			No			No		Yes	1-2yr	Yes	No	No	No	6.5		77	20		3		0.6	0.2	35	29	32		Normal		Distended	Multiple
25	432	Non-carriage control	2010-03-12	Female	None
26	440	Non-carriage control	2010-03-18	Male	None	Yes	1-2 yr	On & off	Yes		Yes	No	No	Yes	<1wk	Yes	No			No			No		No				No	Yes								1.7	1.1	61	48	74	65	Thick		Distended	Single
27	445	Non-carriage control	2010-03-19	Female	None	Yes	1-2 yr	On & off	Yes	Other		No		Yes	<=1yr	Yes	No			No			No		No				No	No	10.5		64	35		1		0.3	0.1	42	122		81			Distended	Multiple
28	465	Non-carriage control	2010-04-02	Male	None	Yes	6-12 mth	On & off	No		No	No	No	No			Yes			No			No		Unknown				No	No	7.1		75	23		2		0.8	0.2	32	42	75		Normal		Distended	Multiple
29	466	Non-carriage control	2010-04-04	Female	None	Yes	1-6 mth	On & off	No		No	No	No	No			No			No			No		Yes	10-10yr	Yes	No	No	No	7		64	29		7		0.86	0.17	20	26	75				Distended	Single
30	468	Non-carriage control	2010-04-04	Female	None	No			No		Yes	No	No	No			No			No			No		No				No	No	9.8		80	20				0.8	0.3	38	44	90	1322				Multiple
31	479	Non-carriage control	2010-04-09	Female	None	Yes	1-2 yr	On & off	No			No					No						No		No				No	No	13.5		92	8				0.9	0.3	30	44	60	45			Distended	Multiple
32	484	Non-carriage control	2010-04-15	Female	None	Yes	1-6 mth	On & off	No			No		No			Yes	2-5yr	No	No			No		No				No	No								0.8	0.2	24	29	86					Single		>1cm
33	506	Non-carriage control	2010-04-26	Male	None	Yes	1-6 mth	NA	NA		No	No	No	No			No			No			No		No				No	No	7.2	100	60	33	4	3		0.4	0.2	18	16	40		Thin			Multiple
34	561	Non-carriage control	2010-05-31	Female	None	Yes	1-6 mth	On & off	No		No	No	No	No			No			No			No		Yes	<1yr	No		No	No	7.4		76	21		3		0.8	0.2	33	28	109		Normal			Single		>1cm
35	585	Non-carriage control	2010-06-13	Female	None	Yes	1-6 mth	NA	Yes	On & off	Yes	No	No				No						Yes		No				No		8.6	100	67	27	5	1		0.6	0.2	29	42	235				Distended	Single
36	593	Non-carriage control	2010-06-25	Female	None	Yes	6-12 mth	On & off	No			No		No			No			No			No		No				No	No	6.2	100	65	32	1	2		0.2	0.1	21	16	91		Thin			Multiple
37	723	Non-carriage control	2010-10-01	Female	None	Yes	1-2 yr	On & off	Yes	<1wk	Yes	No	No	No			No			No			No		No				No	No	5.3		60	37	3			1.5	0.5	93	68	121		Normal		Distended	Single	Mixed
[truncated: 22 more columns]
